# Supplementary material for: Highly Sensitive and Rapid Identification of Streptococcus agalactiae Based on Multiple Cross Displacement Amplification Coupled With Lateral Flow Biosensor Assay
Source: Front Microbiol. 2020 Aug 28;11:1926. doi: 10.3389/fmicb.2020.01926 (PMC7485445; doi:10.3389/fmicb.2020.01926)
Supplement: Supplementary file 1 [file Data_Sheet_1.XLS]

## Sheet: Sheet1
Primers name	Sequences	Length（bp）
The first set of MCDA primers
groEL-1F1	5'-CGTAAAGCCATGCTGGAAG-3'	19 nt
groEL-1F2	5'-CGTTCTTGTAATTTTTCACGATC-3'	23 nt
groEL-1CP1	5'-TGTCCTAAAACTTGCATAGTAGCATATATTGCTATCCTAACAGGAGG-3'	47 mer
groEL-1CP2	5'-AGGTGCCGGTGACTCATCAGAAAATCAGAAGTTGTAGCCTCC-3'	42 mer
groEL-1C1	5'-TGTCCTAAAACTTGCATAGTAGCAT-3'	25 nt
groEL-1C2	5'-AGGTGCCGGTGACTCATCAG-3'	20 nt
groEL-1D1	5'-GTCTTCAGTAACGACAGTT-3'	19 nt
groEL-1D2	5'-TGCTAATCGCGTAGCTA-3'	17 nt
groEL-1R1	5'-CTGTTACTTTAGCAGAC-3'	17 nt
groEL-1R2	5'-GATTCTACTGTTATTGTCGA-3'	20 nt
The second set of MCDA primers
groEL-2F1	5'-AAACAAATCGTCCGTTGC-3'	18 nt
groEL-2F2	5'-TCTACTGTTACTTTAGCAGACT-3'	22 nt
groEL-2CP1	5'-ACATTGAAAGTTCCACGAATTTTGTATCATCGCTGATGATGTTGA-3'	45 nt
groEL-2CP2	5'-GCTGGAAGATATTGCTATCCTAACATTGCATAGTAGCATCTTTTAAGTCT-3'	50 nt
groEL-2C1	5'-ACATTGAAAGTTCCACGAATTTTGT-3'	25 nt
groEL-2C2	5'-GCTGGAAGATATTGCTATCCTAACA-3'	25 nt
groEL-2D1	5'-AAGCGTTGGGAGAGCTT-3'	17 nt
groEL-2D2	5'-GTTACTGAAGACCTTGGTT-3'	19 nt
groEL-2R1	5'-GCGCTTTAACAGCTACG-3'	17 nt
groEL-2R2	5'-GATTTGGTGATCGTCGTA-3'	18 nt
The fourth set of MCDA primers
groEL-4F1	5'-TGAAGACCTTGGTTTAGACTT-3'	21 nt
groEL-4F2	5'-TTCTGTTTCAGTCGCTGC-3'	18 nt
groEL-4CP1	5'-GCACCTTCGACAATAACAGTAGAATATGCTACTATGCAAGTTTTAGGAC-3'	49 nt
groEL-4CP2	5'-CAGATGGAGGCTACAACTTCTGAATTACTGCTACACCACCG-3'	41 nt
groEL-4C1	5'-GCACCTTCGACAATAACAGTAGAAT-3'	25 nt
groEL-4C2	5'-CAGATGGAGGCTACAACTTCTGA-3'	23 nt
groEL-4D1	5'-CTACTGTTACTTTAGCAGAC-3'	20 nt
groEL-4D2	5'-CAAGAACGACTTGCTAAGT-3'	19 nt
groEL-4R1	5'-TGCTGATGAGTCACCG-3'	16 nt
groEL-4R2	5'-CTAATCGCGTAGCTATCA-3'	18 nt
